# Supplementary material for: Eosinophil function in adipose tissue is regulated by Krüppel-like factor 3 (KLF3)
Source: Nat Commun. 2020 Jun 10;11:2922. doi: 10.1038/s41467-020-16758-9 (PMC7286919; doi:10.1038/s41467-020-16758-9)
Supplement: Supplementary file 3 — Source Data [file 41467_2020_16758_MOESM3_ESM.xlsx]

## Sheet: Fig. 1
a) WT vs Klf3 KO body mass composition (%)
	WT												Klf3 KO
Lean	80.2	81.8	74.7	66.8	74.3	77.4	73.9	82.2	79.7	86.3	78.3	81.5	91.4	88.5	86.4	89.2	87.6	84.9	82.9	81.9	86.6	80.7
Fat	19.8	18.2	25.3	33.2	25.7	22.6	26.1	17.8	20.3	13.7	21.7	18.5	8.6	11.5	13.6	10.8	12.4	15.1	17.1	18.1	13.4	19.3
b) WT vs Klf3 KO adipose tissue mass (% body weight)
	WT						Klf3 KO
Subcut	1.934	1.13	2.106	1.834	2.146	1.569	1.285	1.01	1.418	0.76	1.297	1.314
Gonadal	4.231	2.554	2.197	2.583	3.074	1.982	1.573	1.669	1.779	1.367	1.641	0.872
Brown	0.39	0.327	0.342	0.335	0.317		0.369	0.35	0.477	0.443	0.37
c) WT vs Klf3 KO subcut adipose tissue photographs
N/A
d) WT vs Klf3 KO thermogenic gene expression in subcut AT (WT mean set to 1)
	WT							Klf3 KO
Ucp1	3.76	0.24	0.64	0.08	0.55	1.71	1.02	12.61	12.99	3.39	5.86	16.25	6.09
Pgc1a	1.84	1.74	1.17	1.15	0.06	0.05		1.26	1.16	0.96	0.04	0.02
Cidea	2.77	0.75	1	0.34	0.23	0.92		5.04	4.84	5.2	0.58	0.9
Elovl3	4.29	0.71	1.08	0.49	0.07	0.38	0.98	93.2	65.58	0.25	0.39	0.52	2.31
Ptgs2	1.12	0.74	1.22	0.91				1.63	1.71	1.18
Cpt1b	2.48	0.98	0.86	0.31	0.42	0.94		5.06	4.92	7.65	1.18	0.87
Cpt2	1.24	1	1.17	0.59				1.45	1.37	1.92	0.79
Tbx1	1.88	0.19	1.4	0.52				0.81	2.34	2.05	2.87
Cd137	1.28	0.81	0.86	1.05				0.84	26.67	17.79	5.13
Tmem26	1.31	1.3	2.46	0.48	0.23	0.22		1.54	3.41	2.74	0.14	0.23
Prdm16	2.05	1.23	1.8	0.81	0.08	0.03		1.62	1.32	1.29	0.06	0.06
Fatp1	1.07	0.92	1.23	0.78				2.04	1.17	1.57	1.74
e) WT vs Klf3 KO UCP1 protein levels in subcut AT
See Supplementary Figure 10 for full western blot scan
f) WT vs Klf3 KO mitochondrial oxphos protein levels in subcut AT
See Supplementary Figure 10 for full western blot scan
g) WT vs Klf3 KO VDAC protein levels in subcut AT
See Supplementary Figure 10 for full western blot scan

## Sheet: Fig. 2
a) WT vs Klf3 KO 30oC and 4oC 5 h treatment cartoon
N/A
b) WT vs Klf3 KO 30oC and 4oC 5 h treatment, body temperature (oC)
(min)	WT 30oC					Klf3 KO 30oC					WT 4oC					Klf3 KO 4oC
0	37.6	37.5	36.3	37.5	37.9	37.8	36.8	36.4	37.4	36.9	37.5	37.9	37	37.3	37	36.9	37.5	37.3	37.3	37.1
30	37.8	37.1	37.1	37.7	37.2	38.1	36.3	37.2	38.1	37.7	36.7	36.4	36.9	37.2	36.9	36.6	36.5	36.9	37.6	36.8
60	38.3	37.5	36.8	37.6	37	38.8	36.8	38	37.9	37.4	36.7	36.3	36.5	37.5	35.4	36.2	35.6	36.1	37.1	36.7
90	38.3	36.8	36.8	37.3	37.1	38.8	36.8	38.3	37.4	37.3	36.8	35.9	35.8	36.1	36.4	34.7	35.6	35.9	36.4	35.6
120	36.7	37.1	37.1	36.9	37.6	38.5	37.2	38.4	37.2	38.1	36.5	35.6	35.2	36.3	35.3	35.9	36	35.8	36.1	35.3
180	37.1	37.7	37	37.2	37.5	37.1	37	37.6	37.6	37.3	35.5	35.2	35.2	35.4	33.8	35.9	36.7	35.2	35.7	35.5
240	36.6	38	37.1	36.7	37.3	37.5	37	37.8	36.6	37.3	34.6	34.7	35.4	35.3	34.5	35.3	35.9	34	36.3	34.8
300	36.6	37.3	37	36.5	36.9	38.3	36.8	37.3	37.1	36.8	35.6	35.2	35.2	36	34.6	36.1	35.8	35	34.7	35.5
c) WTvs Klf3 KO subcut AT mass 30oC and 4oC 5 h (% body weight)
	WT 30oC					Klf3 KO 30oC					WT 4oC					Klf3 KO 4oC
Subcut	2.1	0.89	1.44	1.73	1.84	1.31	0.86	0.89	1.07	1.23	1.48	1.86	1.45	0.96	1.18	0.97	0.84	1.08	0.56	0.99
d) WT vs Klf3 KO subcut adipose tissue photographs from 30oC and 4oC
N/A
e) WT vs Klf3 KO thermogenic gene expression in subcut AT, 30oC and 4oC 5 h
	WT 30oC					Klf3 KO 30oC					WT 4oC					Klf3 KO 4oC
Ucp1	0.98	1.46	2.51	0.04	0	1.48	3.27	5.01	1.26	1.76	3.37	0.35	1.54	7.19	12	15.76	8.32	13.8	19.67	6.91
Pgc1a	0.27	0.57	1.36	1.89	0.91	0.81	1.06	1.42	1.1	0.58	10.79	4.78	6.03	20.57	14.32	17.49	29.92	40.46	29.83	37.92
Cidea	1.28	1.71	1.14	0.68	0.2	1.08	2.86	2.21	1.89	0.81	0.52	0.23	0.38	1.09	1.6	2.28	1.33	2.47	2.72	2
Elovl3	0.74	3.15	1.1	0.01	0	2.07	8.3	4.34	1.41	0.52	0.5	0.1	0.53	1.56	2.56	14.91	7.59	10.24	16.47	4.44
Ptgs2	0.37	1.48	0.3	1.57	1.29	0.75	1.35	1.21	1.04	1.02	0.83	0.74	0.9	0.13	0.98	1.85	1.58	2.42	1.94	0.55
Cpt1b	1.28	1.21	1.89	0.46	0.16	1.13	3.37	2.6	1.81	0.78	1.18	0.65	0.86	2.69	3.24	4.96	2.78	4.52	5.41	3.5
Cpt2	0.88	1.19	1.48	0.97	0.47	1.14	1.72	1.51	1.08	0.64	1.05	0.77	1.15	1.84	1.24	1.76	1.08	1.64	1.8	1.74
Tbx1	0.81	1.24	0.42	1.45	1.07	0.91	0.89	0.57	1.11	0.67	0.07	0.12	0.02	0.05	0.63	0.82	0.6	0.82	0.74	1.24
Cd137	1.72	2.01	0.08	0.12	1.08	0.84	0.79	1.16	4.41	3.93	0	0.06	0.05	0	0.79	1.26	2.67	2.98	0.49	0.19
Tmem26	1.61	1.21	0.27	0.31	1.6	0.2	0.42	0.12	1.03	0.1	0.13	0.6	0.33	0.06	0.99	0.89	1.25	1.2	0.12	0.07
Prdm16	0.59	0.87	1.14	1.6	0.79	0.9	0.6	0.72	0.53	0.51	0.85	0.6	0.61	1.77	0.88	0.56	0.47	0.9	0.92	1.3
Fatp1	0.51	0.89	1.97	1.11	0.52	1.23	1.88	1.85	0.5	0.74	1.09	1.31	1.61	2.68	1.95	1.71	1.29	1.83	2.06	2.53
f) WT vs Klf3 KO UCP1 protein levels 4oC 5 h, subcut AT
See Supplementary Figure 10 for full western blot scan
g) WT vs Klf3 KO mitochondrial oxphos protein levels 4oC 5 h, subcut AT
See Supplementary Figure 10 for full western blot scan

## Sheet: Fig. 3
a) Bone marrow transplantation experimental approach cartoon
N/A
b) WT(WT) vs WT(Klf3 KO) weight gain over study (as % of starting body weight)
	WT/WT						WT/KO
%weight gain	46.7	46.5	41.8	53.2	52.4	46.9	33.3	40.6	41.2	39.5	48.5	38.3
c) WT(WT) vs WT(Klf3 KO) final fat mass (as % body weight)
	WT/WT						WT/KO
Fat mass	30.23	33.37	31.11	36.08	32.17	31.36	29.29	31.02	30.26	27.08	34.9	28.76
d) WT, Klf3 KO, WT(WT) and WT(Klf3 KO) final subcut AT mass (as % body weight)
	WT						KO						WT/WT						WT/KO
Subcut AT	3.72	4.53	5.18				2.29	1.65	1.72				4.27	4.36	3.47	5.21	4.37	4.2	2.81	3.6	3.42	2.42	4.28	3.07
e) WT, Klf3 KO, WT(WT) and WT(Klf3 KO) subcut AT photographs at end of study
N/A
f) WT, Klf3 KO, WT(WT) and WT(Klf3 KO) thermogenic gene expression in subcut AT (WT set to 1)
	WT						KO						WT/WT						WT/KO
Ucp1	0.69	1.48	0.83				5.27	3.86	1.5				3.39	0.46	0.5	1.49	0.76	1.44	7.55	0.48	3.54	8.41	1.58	1.45
Pgc1a	0.96	0.91	1.13				1.94	2.12	1.27				2.79	1.1	1.36	1.76	1.23	4.8	1.68	1.97	2.47	2.88	1.6	2.1
Cidea	0.75	1.05	1.2				4.75	3.1	3.94				5.42	0.94	1.22	1.77	1.41	3.23	4.03	2.87	4.45	5.41	1.32	3.01
Elovl3	0.38	1.83	0.79				0.47	0.46	0.37				0.73	0.15	0.08	0.9	0.84	0.14	1.01	0.19	0.43	0.71	0.48	0.43
Ptgs2	1.91	0.41	0.68				0.99	1.89	1.29				0.36	1	0.66	0.96	0.46	1.1	0.76	0.78	0.48	1.53	0.88	1.25
Cpt1b	0.78	1.23	0.99				2.29	2.13	1.87				3	0.54	0.66	1.14	0.93	1.45	2.71	1.28	2.76	3.69	0.81	1.76
Cpt2	0.89	1.08	1.04				1.51	1.51	1.82				1.81	0.67	0.74	1.23	0.92	1.27	1.36	1.61	1.4	1.51	1.09	1.05
Tbx1	0.88	0.52	1.61				3.32	3.83	0.93				4.5	4.94	2.83	3.35	1.55	6.04	4.8	0.15	1.04	7.06	3.16	4.33
Cd137	1.17	1.13	0.69				0.91	0.96	0.81				0.74	1.35	0.84	0.84	1.14	0.76	22.74	0.75	1.96	19.18	1.44	26.22
Tmem26	1.12	1.2	0.68				0.69	0.6	0.37				0.28	3.88	0.24	0.76	0.67	0.86	3.39	0.47	0.64	3.89	1.14	0.49
Prdm16	0.64	1.17	1.18				1.13	1.23	1.12				1.88	0.72	1.16	1.94	1.07	1.81	1.18	2.08	1.97	1.55	1.66	1.11
Fatp1	1	1.19	0.8				1.01	1.06	1.55				1.53	0.66	0.54	0.65	1.03	0.61	1.09	0.8	0.89	1.03	0.67	1.1

## Sheet: Fig. 4
a) WT vs Klf3 KO eosinophil abundance in subcut AT (as % of live SVF cells)
	WT			Klf3 KO
Eos %live	0.79	0.3	0.19	1.14	1.58	1.18
b) WT vs Klf3 KO eosinophils per gram of subcut AT
	WT							Klf3 KO
Eos/g	9370	8090	26300	12400	7600	14900	7700	35200	27500	78600	59500	16600	25900	32200
c) WT vs Klf3 KO Siglecf mRNA levels in subcut AT (WT set to 1)
	WT			Klf3 KO
Siglecf	0.823151	0.515495	1.66135	2.28112	4.48861	2.16672
d) Heatmap of significantly (P<0.05) differentially-expressed genes in subcut AT eosinophils
N/A
e) WT vs Klf3 KO subcut AT eosinophil raw expression values of Metrnl, Penk, Il33
	WT			Klf3 KO
Metrnl	200	360	165	556	702	355
Penk	141	181	175	480	1512	247
Il33	46	74	71	299	342	335
f) WT vs Klf3 KO subcut AT eosinophil raw expression values of eotaxin genes Ccl11, Ccl24
	WT			Klf3 KO
Ccl11	55	75	52	158	397	62
Ccl24	210	249	136	151	604	730
g) WT vs Klf3 KO number of macrophages per gram in subcut AT by flow cytometry
	WT				Klf3 KO
Macs/g	266000	300000	195000	152000	278000	162000	166000	177000
h) WT vs Klf3 KO number of M2 macrophages per gram in subcut AT by flow cytometry
	WT				Klf3 KO
M2 Macs/g	259000	289000	185000	149000	274000	158000	162000	173000
i) WT vs Klf3 KO number of regulatory T cells per gram in subcut AT by flow cytometry
	WT				Klf3 KO
Tregs/g	2890	3950	3070	1410	5630	5270	5970	2980
j) WT vs Klf3 KO number of regulatory ILC2s per gram in subcut AT by flow cytometry
	WT				Klf3 KO
ILC2s/g	2050	3070	2720	930	1280	1450	1870	1120

## Sheet: Fig. 5
a) WT vs Klf3 KO mRNA levels of Metrnl, Penk and Il33 in subcut AT SVF
	WT				Klf3 KO
Metrnl	0.822757	0.895493	0.887386	1.39436	1.89766	1.42647	2.70455	2.89992
Penk	0.890711	0.751116	0.695007	1.66317	0.889551	1.09948	0.835975	2.08244
Il33	0.714598	0.823709	0.996791	1.4649	2.74911	2.8457	2.47067	4.04533
b) WT, Klf3 KO, WT(WT) and WT(Klf3 KO) mRNA levels of Metrnl, Penk and Il33 in subcut AT SVF
	WT						KO						WT/WT						WT/KO
Metrnl	0.025901	0.030133	2.94396				4.69334	7.53128	5.90892				0.698892	0.558906	0.175911	1.04102	0.171433	0.187138	2.08679	0.616582	1.51756	0.708907	0.677861	0.745169
Penk	0.117647	0.058824	2.82353				11.1723	14.0106	17.1659				6.32	6.15529	0.531765	2.78529	1.21529	0.906471	18.2624	2.17412	5.06882	1.41294	3.76294	5.70412
Il33	0.012387	0.013395	2.97422				8.24265	14.1733	27.1368				2.94625	1.00302	0.512211	2.57483	0.459259	0.161036	6.71434	0.675362	4.14197	1.59353	1.70167	2.52142
c) WT vs Klf3 KO METRL in adipose explant supernatant (pg/mL)
	WT							KO
METRNL	1068.18	1028.79	1015.15	1018.18	1004.55			1042.42	1053.03	1227.27	1028.79	1257.58
d) WT vs Klf3 KO IL-33 in adipose explant supernatant (pg/mL)
	WT							KO
IL-33	359.09	334.85	383.33	390.91	312.12			406.06	396.97	524.24	343.94	378.79
e) Thermogenic gene expression in primary mouse differentiated preadipocytes co-cultured with media, WT or Klf3 KO sorted subcut AT eosinophils (WT eosinophils set to 1)
	WT Eos				Klf3 KO Eos				Media alone
Ucp1	0.82	1.14	1.17	0.87	1.11	1.12	1.35	1.27	0.65	0.81	0.92	0.85
Pgc1a	1.03	1.04	1.02	0.91	0.89	0.82	0.92	0.97	0.7	0.78	0.8	0.71
Cidea	0.92	1.01	1.2	0.87	1	0.98	1.06	1.06	0.68	0.78	1.05	0.91
Elovl3	0.82	1.16	1.12	0.91	1.07	1.11	1.2	1.2	0.91	0.99	1.09	0.87
Ptgs2	0.95	1.08	0.95	1.02	1.14	1.14	1.25	1.08	1.19	1.15	0.84	0.83
Cpt1b	0.92	1.03	1.11	0.94	1.09	1.03	1.07	1.1	0.83	0.91	0.92	0.79
Cpt2	0.98	1.02	1.03	0.98	1.04	1.12	1.14	1.08	0.96	1	0.88	0.83
Tbx1	0.96	0.99	1	1.05	0.93	0.99	0.99	0.99	0.91	0.99	0.8	0.75
Cd137	0.95	0.89	0.99	1.17	1.03	0.98	1.15	1	1.01	0.95	0.73	0.91
Tmem26	1.15	0.92	1.03	0.91	0.85	0.72	0.57	0.94	0.82	0.76	0.59	0.57
Prdm16	0.94	1.03	1.05	0.98	0.94	0.98	0.59	1.05	0.7	0.86	0.95	0.78
Fatp1	0.97	1.01	1.02	1	0.95	0.98	0.92	1.06	0.87	0.89	0.93	0.55
f) KLF3-V5 ChIP-Seq tracks in MEFs
N/A
g) Strategy for CRISPR knockout of KLF3 in EoL-1 cells
N/A
h) KLF3 ChIP-qPCR in WT and KLF3 KO EoL-1 cells
	WT			KLF3 KO
SP1	2.19	4.34	7.16	0.01	0.19	0.07
METRNL prom	5.75	1.79	1.79	0.02	0.21	0.07
METRNL -4.6kb	12.44	19.18	4.73	0.01	0.21	0.15
PENK prom	0.74	0.79	1.45	0.52	0.19	0.14
IL33 prom	1.35	8.82	2.39	0.76	0.19	0.2
IL33 -24.5	2.06	2.48	1.57	0.2	0.18	0.05
VEGFA	1	1	1	0.19	0.2	0.06

## Sheet: Fig. 6
Cartoon showing KLF3 and eosinophil gene expression model
N/A

## Sheet: Supplementary Fig. 1
a) WT vs Klf3 KO body mass composition (g)
	WT												Klf3 KO
Lean	26.6	26.53	20.69	20.08	24.14	20.6	24.74	24.42	22.76	24.05	20.58	24.66	21.44	22.45	19.35	18.37	20.6	20.86	20.35	21.25	20.5	20.07
Fat	6.57	5.9	7	10	8.33	6.02	8.76	5.3	5.78	3.82	5.69	5.59	2.03	2.91	3.05	2.23	2.91	3.72	4.2	4.7	3.18	4.81
b) WT vs Klf3 KO body weight (g)
	WT												KO
BW	25.94	24.66	26	27.63	24.9	24.53	23.93	24.29	22.8	24.95	24.6	22.84	22.01	23.4	21.68	22.05	20.93	22.19	20.93	20.14
c) WT vs Klf3 KO adipose tissue mass (mg)
	WT						Klf3 KO
Subcut	644	361.5	650.9	542.9	727.6	430	352	300.1	351.6	200	332	339
Gonadal	1409	817.3	678.8	764.6	1042.1	543	431	495.7	441.1	359.5	420.2	225
Brown	130	104.6	105.6	99.3	107.5		101	103.9	118.4	116.4	94.8
d) WT vs Klf3 KO thermogenic gene expression in gonadal AT (WT set to 1)
	WT						Klf3 KO
Ucp1	0.5	0.45	0.54	2.51			1.11	1.76	4.49	1.36
Pgc1a	1.01	1.04	1.24	0.71			1.52	2.53	2.32	0.56	0.06	0.03
Cidea	0.73	0.83	1.04	1.39			3.88	2.5	1.84	1.55
Elovl3	1.35	1.87	0.34	0.44			0.69	0.98	13.05	0.57
Ptgs2	0.54	0.31	0.48	0.77	1.55	2.36	0.35	0.27	0.3	0.46	2	2.05
Cpt1b	0.76	1.66	1.07	0.84	0.57	1.1	2.95	1.9	1.99	0.97	0.99	0.88
Cpt2	1	1	0.94	1.06			1.72	1.39	2.13	1.23
Tbx1	0.07	1.93	1.99	0.01			4.9	0.68	1.19	0.01
Cd137	1.87	0.82	0.72	0.59			1.12	2.05	1.23	0.85
Tmem26	1.83	0.96	0.44	0.77			0.7	1.91	1.46	0.9
Prdm16	1.15	0.76	1.28	0.81			0.88	1.58	3.81	0.62
Fatp1	1.4	0.5	0.72	1.38			2.13	1.58	2.64	2.4
e) WT vs Klf3 KO UCP1 protein levels in gonadal AT
See Supplementary Figure 10 for full western blot scan
f) WT vs Klf3 KO mitochondrial oxphos protein levels in gonadal AT
See Supplementary Figure 10 for full western blot scan
g) WT vs Klf3 KO thermogenic gene expression in brown AT (WT set to 1)
	WT					Klf3 KO
Ucp1	0.43	1.55	2.21	0.4339	0.38066	0.85	3.13	1.52	1.86	2.92
Pgc1a	2.1	1.14	0.92	0.69	0.15	0.6	2.38	0.93	1.3	2.22
Cidea	0.55	2.44	1.99	0.01	0.01	2.44	2.12	3.05	2.89	2.58
Elovl3	0.42	1.96	2.61	0.01	0	2.47	2.22	3.93	4.02	2.98
Ptgs2	1.04	0.48	0.18	1.59	1.71	0.2	0.3	0.56	0.29	0.45
Cpt1b	1	2.07	1.9	0.02	0.02	1.68	2.57	1.65	2.37	2.76
Cpt2	0.62	1.57	2.12	0.34	0.35	1.43	2.27	1.94	2.23	2.04
Tbx1	n.d	n.d	n.d	n.d	n.d	n.d	n.d	n.d	n.d	n.d
Cd137	n.d	n.d	n.d	n.d	n.d	n.d	n.d	n.d	n.d	n.d
Tmem26	n.d	n.d	n.d	n.d	n.d	n.d	n.d	n.d	n.d	n.d
Prdm16	0.56	1.17	1.07	1.25	0.95	0.95	1.45	0.93	1.34	1.56
Fatp1	0.53	0.75	0.98	1.39	1.36	0.46	0.99	1.02	1.21	1.8
h) WT vs Klf3 KO UCP1 protein levels in brown AT
See Supplementary Figure 10 for full western blot scan
i) WT vs Klf3 KO total UCP1 content in brown AT
	WT			Klf3 KO
UCP1	312	454.7	226.2	158.1	204.6	47.4

## Sheet: Supplementary Fig. 2
a) WT vs Klf3 KO H&E staining in subcut AT
N/A
b) Klf3 KO H&E staining in subcut AT beige clusters
N/A

## Sheet: Supplementary Fig. 3
a) WT vs Klf3 KO subcut AT mass (mg), 30oC and 4oC 5 h
	WT 30oC					Klf3 KO 30oC					WT 4oC					Klf3 KO 4oC
Subcut	762.3	259.6	457.8	476.8	564	377.2	229.2	238	285	330	465.7	623.7	432.8	244.6	324.1	241.5	195.7	265.1	142.6	255.6
b) WT vs Klf3 KO gonadal AT mass (% body weight), 30oC and 4oC 5 h
	WT 30oC					Klf3 KO 30oC					WT 4oC					Klf3 KO 4oC
Gonadal	3.42	1.23	1.83	2.58	3.39	1.59	0.98	1.31	1.13	1.7	2.09	3.09	2.64	1.69	1.87	0.86	0.98	1.34	0.76	1.56
c) WT vs Klf3 KO gonadal AT mass (mg), 30oC and 4oC 5 h
	WT 30oC					Klf3 KO 30oC					WT 4oC					Klf3 KO 4oC
Gonadal	1238.7	358.7	582.5	710.9	1041	458.9	260.5	352.4	301.3	455.9	658	1033.2	788.2	430.7	514.9	213.5	227.9	328.1	191.6	403.9
d) WT vs Klf3 KO brown AT mass (% body weight), 30oC and 4oC 5 h
	WT 30oC					Klf3 KO 30oC					WT 4oC					Klf3 KO 4oC
Brown	0.55	0.46	0.43	0.35	0.55	0.54	0.39	0.41	0.6	0.44	0.73	0.58	0.35	0.39	0.3	0.45	0.32	0.27	0.29	0.33
e) WT vs Klf3 KO brown AT mass (mg), 30oC and 4oC 5 h
	WT 30oC					Klf3 KO 30oC					WT 4oC					Klf3 KO 4oC
Brown	199.2	132.8	135.9	95.7	168	154.4	104.3	111.1	160.5	118.5	228.9	193.4	106	98.8	82.2	111.5	75.5	66.2	72.1	86.2
f) WT vs Klf3 KO thermogenic gene expression in gonadal AT (WT set to 1), 30oC and 4oC 5 h
	WT 30oC					Klf3 KO 30oC					WT 4oC					Klf3 KO 4oC
Ucp1	0.11	0.28	1.67	2.11	0.82	2.51	2.8	7.55	1.53	2.81	23.98	8.37	5.83	2.02	3.4	37.71	29.59	128.85	81.81	45.69
Pgc1a	0.73	1.25	1.13	1.09	0.81	1.27	3.26	1.21	1.34	0.84	3.43	5.23	2.9	2.78	3.27	39.09	23.57	54.29	76.62	15.95
Cidea	1.15	0.79	0.99	0.74	1.33	5.2	5.18	5.21	3.45	3.39	2.2	0.57	1.12	0.43	0.48	4.44	3.1	6.4	4.05	3.9
Elovl3	2.1	0.86	0.89	0.28	0.88	4.18	1.31	1.11	0.19	0.13	1.47	1.31	1.35	0.39	0.8	4.48	1.83	3.27	2.23	0.73
Ptgs2	0.67	1.51	1.64	0.66	0.51	0.8	0.39	0.61	0.36	0.36	1.02	1.34	0.88	0.62	1.36	0.89	2.1	2.4	1.34	9.58
Cpt1b	1.07	0.76	1.73	0.61	0.83	1.72	3.19	2.77	1.42	1.52	2.75	1.35	1.04	0.79	2.2	4.44	1.78	4.7	3.78	2.58
Cpt2	0.82	1.29	1.05	0.82	1.02	1.51	1.18	1.81	1.25	1.16	1.97	0.72	1	0.46	0.6	1.38	0.97	1.2	0.79	1.04
Tbx1	1.54	0.28	2.06	0.53	0.59	0.43	8.02	0.54	0.63	1.88	12.39	26.51	0.5	7.35	28.85	21.16	0.72	1.63	20.33	0.84
Cd137	0.65	1.04	1.92	0.67	0.72	0.86	0.69	0.51	0.67	0.48	1.76	4.79	0.52	0.45	1.52	1.02	1.35	2.5	3.12	0.46
Tmem26	0.96	1.08	1.3	0.89	0.78	0.29	0.93	0.34	0.55	0.65	0.39	1.43	1.68	0.26	0.52	0.31	0.38	0.24	0.7	0.16
Prdm16	0.74	0.79	1.11	1.11	1.25	1.26	1.67	1.01	0.67	0.99	3.54	4.03	0.68	0.46	0.89	0.76	0.39	0.6	1.81	0.45
Fatp1	0.56	1.11	1.07	1.34	0.92	1.12	2.04	2.28	1.89	1.7	1	0.85	0.93	0.56	1.25	2.22	1.04	1.73	1.87	1.35
g) WT vs Klf3 KO thermogenic gene expression in brown AT (WT set to 1), 30oC and 4oC 5 h
	WT 30oC					Klf3 KO 30oC					WT 4oC					Klf3 KO 4oC
Ucp1	0.61	1.08	2.1	0.65	0.55	0.88	0.37	1.2	0.48	0.48	5.14	6.82	14.71	9.67	16.64	7.46	9.1	9	9.05	10.57
Pgc1a	0.87	0.81	1.24	1.18	0.9	1.32	0.93	0.91	1.21	1.06	0.59	0.77	1.09	0.85	1.22	0.95	1.04	1.02	0.99	1.19
Cidea	0.87	0.81	1.24	1.18	0.9	1.32	0.93	0.91	1.21	1.06	0.59	0.77	1.09	0.85	1.22	0.95	1.04	1.02	0.99	1.19
Elovl3	0.73	1.32	2.47	0.14	0.35	5.1	2.56	4.81	0.75	0.98	3.1	3.9	11.45	9.02	8.74	16.68	18.05	11.63	13.36	11.88
Ptgs2	0.95	1.82	1.32	0.41	0.51	0.66	3.8	2.43	0.96	4.31	3.99	0.74	0.67	1.89	1.04	0.41	0.55	0.57	0	0.08
Cpt1b	0.81	0.87	1.4	1.02	0.9	1.26	0.9	1.5	1.07	0.9	1.2	1.85	2.34	2.01	2.94	1.98	2.36	2.09	1.97	2.22
Cpt2	0.88	0.94	1.27	1	0.91	1.8	1.21	1.59	1.29	1.02	1.4	1.56	2.12	1.67	1.75	1.45	1.61	1.7	1.74	1.69
Tbx1	1.51	1.21	0.59	1.48	0.22	2.1	3.6	0	1.13	1.32	0.4	0.78	0.91	6.94	1.05	1.34	1.96	7.93	0.99	1.45
Cd137	0.52	1.2	1.56	0.88	0.84	1.44	1	4	1.6	1.56	1.24	1.52	0.8	1.32	0.88	0.6	1.4	1.2	0.32	0.4
Tmem26	1.91	1.16	0.63	0.82	0.48	0.32	1.51	0.56	0.33	0.69	0.23	0.18	0.14	0.19	0.51	0.13	0.09	0.11	0.54	0.07
Prdm16	0.78	0.75	1.84	1	0.63	1.25	1.47	3.13	0.63	0.59	0.59	0.69	0.88	1.09	1.16	1.38	1.41	1.63	1.31	0.81
Fatp1	0.62	0.91	0.86	1.45	1.17	1.06	0.98	1.26	1.23	1.06	0.72	0.43	0.59	1.05	1.27	0.73	0.93	1.37	1.13	1.23

## Sheet: Supplementary Fig. 4
a) Tail and bone marrow genotyping from untransplanted and bone marrow transplantation cohort, agarose gel
N/A
b) body weight growth chart for transplanted WT(WT) and WT(Klf3 KO) mice over course of study (g)
	WT(WT)		WT(Klf3 KO)
0	25.83	0.6	25.93	0.65
1	25.11	0.33	25.45	0.53
2	26.56	0.35	27.14	0.61
3	31.57	0.27	31.78	0.91
4	33.64	0.36	33.67	0.97
5	35.03	0.51	34.61	1.06
6	34.63	0.63	34.99	1.08
7	33.92	0.77	34.05	1.07
8	34.97	0.77	34.49	1.23
9	35.39	0.73	34.96	0.96
10	35.02	0.42	34.8	0.9
11	34.76	0.4	34.74	0.83
12	33.77	0.27	33.31	0.81
13	34.82	0.33	33.75	1.03
c) WT(WT) vs WT(Klf3 KO) weight gain (g) over Western diet regimen period
	WT/WT						WT/KO
BW gain	11.12	10.93	10.04	12.61	11.98	10.95	7.85	10.88	10.04	9.26	11.51	8.6
d) WT, Klf3 KO, WT(WT) and WT(Klf3 KO) final subuct AT mass (mg)
	WT						KO						WT/WT						WT/KO
subcut AT	1345	1842	1976				729	493	513				1493	1503	1180	1892	1524	1439	885	1357	1178	791	1508	954
e) WT, Klf3 KO, WT(WT) and WT(Klf3 KO) gonadal and brown AT photographs at end of study
N/A
f) WT, Klf3 KO, WT(WT) and WT(Klf3 KO) gonadal AT mass (as % of body weight)
	WT						KO						WT/WT						WT/KO
gonadal AT	3.78	3.23	2.53				2.91	3.38	3.54				3.09	3.29	3.37	3.08	3.03	3.1	3.64	2.67	3.21	3.47	2.91	3.85
g) WT, Klf3 KO, WT(WT) and WT(Klf3 KO) gonadal AT mass (mg)
	WT						KO						WT/WT						WT/KO
gonadal AT	1367	1313	963				925	1008	1057				1079	1134	1146	1120	1054	1061	1145	1008	1106	1133	1024	1196
h) WT, Klf3 KO, WT(WT) and WT(Klf3 KO) brown AT mass (as % of body weight)
	WT						KO						WT/WT						WT/KO
brown AT	0.53	0.75	0.6				0.83	0.79	0.86				0.72	0.67	0.63	0.91	0.67	0.71	0.47	0.76	0.64	0.6	0.73	0.71
i) WT, Klf3 KO, WT(WT) and WT(Klf3 KO) brown AT mass (mg)
	WT						KO						WT/WT						WT/KO
brown AT	191.5	307.2	230.2				263.4	237.3	256.7				252.3	231.9	215.1	330.2	234.4	242.5	149.3	285.3	220.1	195.2	256.7	219.4
j) WT, Klf3 KO, WT(WT) and WT(Klf3 KO) thermogenic gene expression in gonadal AT (WT set to 1)
	WT						KO						WT/WT						WT/KO
Ucp1	2.48	0.01	0.51				5.23	3.46	6.61				0.11	0.2	0.75	0.57	0.1	0.12	0.14	0.08	0.12	0.18	0.34	0.52
Pgc1a	2.43	0.11	0.46				2.09	1.3	1.35				0.35	0.59	0.98	0.68	0.37	0.23	1.08	0.88	0.65	0.44	1.15	1.48
Cidea	2.33	0.01	0.65				16.33	16.99	18.18				0.23	0.47	1.22	0.6	0.17	0.19	0.61	0.12	0.15	0.6	0.35	1.26
Elovl3	2.39	0.02	0.59				0.67	0.59	0.55				0.24	0.88	1.5	2.11	0.65	0.43	0.48	0.16	0.27	0.36	1.39	1.08
Ptgs2	0.13	2.21	0.66				0.07	0.11	0.07				0.05	0.15	0.11	10.25	1.74	0.14	0.45	0.15	0.93	0.01	0.23	0.14
Cpt1b	2.03	0.3	0.67				4.17	3.28	3.53				0.51	0.67	1.29	0.94	0.44	0.39	0.72	0.49	0.48	0.69	0.81	1.12
Cpt2	2.63	0.07	0.31				1.28	1.45	1.56				0.22	0.63	0.71	0.5	0.37	0.19	0.39	0.19	0.15	0.32	0.42	0.56
Tbx1	2.06	0	0.94				0.64	0.98	1.86				0.47	0.82	0.93	2.84	1.02	0.97	2.71	0.93	0.03	0.04	1.34	1.22
Cd137	0.57	1.01	1.42				0.61	0.13	0.2				0.89	0.21	0.28	0.45	0.37	0.18	0.44	0.9	0.33	1.78	0.56	0.62
Tmem26	1.73	0.27	1.01				2.49	2.03	1.7				1.76	2.1	1.57	2.32	1.4	3.47	4.23	3.01	6.27	4.92	3.56	1.91
Prdm16	2.19	0.11	0.7				2.58	1.68	1.87				0.4	0.46	0.65	0.74	0.39	0.25	1.15	2.2	0.32	0.36	1.51	1.28
Fatp1	2.11	0.27	0.63				2.41	1.93	2.62				0.18	1.67	1.95	1.26	0.91	0.65	1.53	0.64	0.55	0.91	1.18	1.58
k) WT, Klf3 KO, WT(WT) and WT(Klf3 KO) thermogenic gene expression in brown AT (WT set to 1)
	WT						KO						WT/WT						WT/KO
Ucp1	0.94	0.84	1.22				1.17	0.89	1.28				1.01	0.84	1.24	1.24	1.31	1.2	1.03	0.96	1.01	0.93	0.91	0.77
Pgc1a	0.96	0.88	1.16				1.09	0.68	0.75				1.53	1.55	1.52	1.26	1.2	1.64	0.97	1.1	0.96	0.87	1.01	0.74
Cidea	0.98	1.09	0.92				1.31	1.09	1.94				0.9	0.95	0.99	0.91	1	1.13	0.77	0.96	1.01	0.65	0.63	0.67
Elovl3	0.99	0.95	1.06				1.51	2.13	3.66				1.94	2.65	2.29	2.66	2.61	1.96	1.53	2.2	2.53	1.34	1.66	0.93
Ptgs2	1.06	0.83	1.11				0.65	1.65	0.85				1.52	1.2	0.4	2.47	3.22	1.02	0.28	1.74	0.94	0.24	2.08	1.09
Cpt1b	0.92	0.96	1.12				1.11	0.89	1.39				1.09	0.96	0.98	1	0.99	1.1	1.03	1.09	1.01	0.85	0.85	0.89
Cpt2	0.99	1	1.01				1.15	1.16	2.03				1.29	1.19	1.05	1.26	1.11	1.19	0.94	1.3	1.2	0.81	0.92	0.96
Tbx1	0.53	0.11	2.37				0.55	0.91	0.21				0.71	0.59	0.23	0.79	0.2	0.52	0.08	0.72	0.55	0.37	0.4	0.72
Cd137	0.92	1.19	0.9				0.98	1.37	1.23				2.42	1.31	1.55	1.37	2.82	1.04	2.25	1.82	1.24	0.43	2.9	1.9
Tmem26	n.d.	n.d.	n.d.				n.d.	n.d.	n.d.				n.d.	n.d.	n.d.	n.d.	n.d.	n.d.	n.d.	n.d.	n.d.	n.d.	n.d.	n.d.
Prdm16	0.97	1	1.03				1.12	0.94	1.29				1.17	1.21	1.57	1.3	1.17	1.48	1.03	1.54	1.31	0.68	0.98	0.82
Fatp1	1.05	0.96	0.98				1.12	1.41	2.24				1.65	1.14	1.3	1.16	1.02	1.02	1.23	0.9	1.15	0.88	0.82	1.17

[truncated: 6 more sheets: Supplementary Fig. 5, Supplementary Fig. 6, Supplementary Fig. 7, Supplementary Fig. 8, Supplementary Fig. 9, Supplementary Fig. 10]
